# Supplementary material for: Torque Teno Virus in Bronchoalveolar Lavage Fluid of Hematological Patients and Association With Pathogens
Source: J Med Virol. 2026 Apr 28;98:e70942. doi: 10.1002/jmv.70942 (PMC13122748; doi:10.1002/jmv.70942)
Supplement: Supplementary file 4 — Supporting Table S2 [file JMV-98-e70942-s001.xlsx]

## Sheet: Sheet1
Supplementary Table 2. Associations with TTV levels in BALF (log copies/mL): a detailed linear regression univariable and multivariable analysis
			Univariable regression (n=330)			Multivariable regression (n=294)
Variables		Value	Coefficient [95% CI]	p	pFDR	adjusted Coefficient [95% CI]	p
Patients’ Characteristics	Age (years)	60.0 [48.0–67.8]	0.01 [-0.00–0.03]	0.1044	0.2034	0.01 [-0.01–0.02]	0.2361
	Male sex	208/330 (63.0)	0.19 [-0.28–0.66]	0.4306	0.5470	0.14 [-0.29–0.58]	0.5212
	Acute leukemia	134/330 (40.6)	-0.47 [-0.93–-0.01]	0.0441	0.1357
	Lymphoma	106/330 (32.1)	1.20 [0.73–1.66]	<0.0001	<0.0001	1.16 [0.66–1.67]	<0.0001
	Myelodysplastic syndrome	25/330 (7.6)	-0.79 [-1.64–0.06]	0.0692	0.1626
	Plasma cell neoplasm	21/330 (6.4)	-0.26 [-1.18–0.67]	0.5847	0.6767
	Other hematological diseases	44/330 (13.3)	-0.66 [-1.33–-0.00]	0.0491	0.1357
	Allogeneic HSCT	166/330 (50.3)	-0.21 [-0.66–0.24]	0.3628	0.4891	0.48 [0.00–0.95]	0.0487
Allogeneic HSCT recipients’s Characteristics	Unrelated donor for HSCT	124/158 (78.5)	-0.11 [-0.82–0.60]	0.7658	0.8180
	Myeloablative conditioning for HSCT	87/166 (52.4)	0.28 [-0.32–0.89]	0.3587	0.4891
	Anti-lymphocytes globulin GVHD prophylaxis for HSCT	91/166 (54.8)	0.93 [0.34–1.52]	0.0022	0.0207
	Cyclosporine GVHD prophylaxis for HSCT	165/166 (99.4)	1.36 [-2.55–5.28]	0.4926	0.5936
	Cyclophosphamide GVHD prophylaxis for HSCT	32/166 (19.3)	-0.44 [-1.21–0.33]	0.2589	0.3925
	Methotrexate GVHD prophylaxis for HSCT	135/166 (81.3)	0.37 [-0.41–1.15]	0.3482	0.4891
	Mycophenolate GVHD prophylaxis for HSCT	27/166 (16.3)	-0.17 [-0.99–0.65]	0.6786	0.7594
	Total body irradiation for HSCT	17/166 (10.2)	-0.16 [-1.16–0.84]	0.7544	0.8180
	Acute GVHD occurrence during the first 100 days after HSCT	36/166 (21.7)	0.01 [-0.72–0.75]	0.9763	0.9975
BALF cytology	Total cell count in cells/mm3	210.0 [120.0–420.0]	0.00 [-0.00–0.00]	0.0063	0.0329	0.00 [-0.00–0.00]	0.7934
	Macrophage fraction < 86%	217/307 (70.7)	0.77 [0.26–1.29]	0.0032	0.0251
	Macrophage count in cells/mm3	138.2 [72.3–241.1]	0.00 [0.00–0.00]	0.0195	0.0705
	Lymphocyte fraction > 15%	107/307 (34.9)	-0.32 [-0.82–0.17]	0.1982	0.3327
	Lymphocyte count in cells/mm3	22.6 [7.8–59.2]	0.00 [-0.00–0.00]	0.1082	0.2034
	Neutrophil fraction > 3 %	190/307 (61.9)	1.58 [1.13–2.04]	<0.0001	<0.0001	1.21 [0.76–1.65]	<0.0001
	Neutrophil count in cells/mm3	12.6 [2.1–60.8]	0.00 [0.00–0.00]	0.0134	0.0525
Bacteria	Significant bacterial growth	48/327 (14.7)	0.92 [0.29–1.56]	0.0046	0.0294	0.67 [0.06–1.29]	0.0320
	Isolation of Gram-negative bacteria among those with significant bacterial growth	35/48 (72.9)	-1.17 [-2.81–0.47]	0.1569	0.2731
	Isolation of mycobacteria	2/323 (0.6)	3.79 [0.91–6.67]	0.0100	0.0427
Fungi	Presence of EORTC/MSGERC consensus mycological criteria for invasive aspergillosis	62/330 (18.8)	0.49 [-0.09–1.07]	0.0955	0.2034
	Positive microscopical examination for mold	5/330 (1.5)	1.10 [-0.75–2.95]	0.2418	0.3919
	Positive culture for Aspergillus spp.	17/330 (5.2)	1.02 [0.01–2.04]	0.0486	0.1357
	Positive qPCR for Aspergillus fumigatus	51/330 (15.5)	0.52 [-0.11–1.14]	0.1039	0.2034
	Galactomannan antigen index ≥ 0.5 in BALF	23/330 (7.0)	0.24 [-0.65–1.13]	0.5903	0.6767
	Galactomannan antigen index ≥ 0.5 in serum	14/330 (4.2)	-0.47 [-1.59–0.65]	0.4111	0.5367
	Positive direct examination for Pneumocystis jirovecii	4/330 (1.2)	-0.00 [-2.07–2.07]	0.9980	0.9980
	Positive qPCR for P.jirovecii	39/330 (11.8)	-0.52 [-1.22–0.18]	0.1427	0.2580
Viruses	Detection of at least one Orthoherpesviridae virus	104/325 (32.0)	0.06 [-0.43–0.55]	0.8196	0.8560
	Detection of Cytomegalovirus	26/325 (8.0)	1.35 [0.52–2.18]	0.0015	0.0176	1.09 [0.30–1.89]	0.0073
	Detection of Epstein-Barr virus	41/324 (12.7)	-0.64 [-1.32–0.05]	0.0690	0.1626
	Detection of Herpes simplex virus 1	20/323 (6.2)	0.55 [-0.40–1.50]	0.2583	0.3925
	Detection of Human herpes virus-6B	55/321 (17.1)	-0.28 [-0.89–0.33]	0.3642	0.4891
	Detection of at least one respiratory virus	86/326 (26.4)	1.53 [1.04–2.02]	<0.0001	<0.0001	1.15 [0.66–1.63]	<0.0001
	Detection of SARS-CoV-2	24/93 (25.8)	1.50 [0.47–2.54]	0.0050	0.0294
	Detection of Rhinovirus	25/324 (7.7)	1.16 [0.32–2.01]	0.0072	0.0338
	Detection of Parainfluenza viruses	16/324 (4.9)	0.89 [-0.16–1.94]	0.0973	0.2034
	Detection of human coronaviruses	10/324 (3.1)	1.29 [-0.02–2.60]	0.0540	0.1410
	Detection of Influenza A	8/324 (2.5)	1.58 [0.12–3.05]	0.0338	0.1135
	Detection of other respiratory viruses	10/324 (3.1)	0.48 [-0.84–1.80]	0.4716	0.5833
Value: n/total (%) for qualitative variables, median [Interquartile Range] for quantitative variables; TTV: torque teno virus; HSCT: hematopoietic stem cell transplant; BALF: bronchoalveolar lavage fluid; GVHD: graft-versus-host disease; WBC: white blood cell; qPCR: quantitative polymerase chain reaction; pFDR : p-value corrected using the Benjamini–Hochberg procedure, taking into account all tes…
