# Supplementary material for: Torque Teno Virus in Bronchoalveolar Lavage Fluid of Hematological Patients and Association With Pathogens
Source: J Med Virol. 2026 Apr 28;98:e70942. doi: 10.1002/jmv.70942 (PMC13122748; doi:10.1002/jmv.70942)
Supplement: Supplementary file 5 — Supporting Table S3 [file JMV-98-e70942-s003.xlsx]

## Sheet: Sheet1
Supplementary Table 3. Associations with TTV levels in BALF (log copies/million of cells): a detailed linear regression univariable and multivariable analysis
			Univariable regression (n=301)			Multivariable regression (n=294)
Variables		Value	Coefficient [95% CI]	p	pFDR	adjusted Coefficient [95% CI]	p
Patients’ Characteristics	Age (years)	60.0 [48.0–67.0]	0.01 [-0.00–0.03]	0.0827	0.2344	0.01 [-0.00–0.03]	0.1177
	Male sex	190/301 (63.1)	0.28 [-0.19–0.75]	0.2354	0.5532	0.16 [-0.27–0.60]	0.4604
	Acute leukemia	121/301 (40.2)	-0.17 [-0.64–0.29]	0.4629	0.6977
	Lymphoma	96/301 (31.9)	0.95 [0.47–1.43]	0.0001	0.0016	0.98 [0.47–1.48]	0.0002
	Myelodysplastic syndrome	24/301 (8.0)	-0.87 [-1.70–-0.03]	0.0416	0.1504
	Plasma cell neoplasm	18/301 (6.0)	-0.47 [-1.43–0.49]	0.3379	0.5726
	Other hematological diseases	42/301 (14.0)	-0.62 [-1.28–0.03]	0.0613	0.2058
	Allogeneic HSCT	153/301 (50.8)	-0.07 [-0.53–0.38]	0.7599	0.8584	0.45 [-0.02–0.92]	0.0618
Allogeneic HSCT recipients’s Characteristics	Unrelated donor for HSCT	115/146 (78.8)	-0.20 [-0.94–0.53]	0.5805	0.8268
	Myeloablative conditioning for HSCT	80/153 (52.3)	0.29 [-0.32–0.91]	0.3448	0.5726
	Anti-lymphocytes globulin GVHD prophylaxis for HSCT	87/153 (56.9)	0.65 [0.03–1.26]	0.0386	0.1504
	Cyclosporine GVHD prophylaxis for HSCT	152/153 (99.3)	0.83 [-2.99–4.64]	0.6693	0.8584
	Cyclophosphamide GVHD prophylaxis for HSCT	28/153 (18.3)	-0.17 [-0.97–0.62]	0.6696	0.8584
	Methotrexate GVHD prophylaxis for HSCT	125/153 (81.7)	0.10 [-0.69–0.90]	0.7960	0.8584
	Mycophenolate GVHD prophylaxis for HSCT	25/153 (16.3)	0.04 [-0.80–0.87]	0.9334	0.9334
	Total body irradiation for HSCT	17/153 (11.1)	-0.21 [-1.18–0.77]	0.6789	0.8584
	Acute GVHD occurrence during the first 100 days after HSCT	32/153 (20.9)	0.14 [-0.61–0.90]	0.7100	0.8584
BALF cytology	Total cell count in cells/mm3	210.0 [120.0–420.0]	0.00 [-0.00–0.00]	0.8876	0.9069	-0.00 [-0.00–-0.00]	0.0254
	Macrophage fraction < 86%	214/300 (71.3)	0.40 [-0.10–0.90]	0.1186	0.3097
	Macrophage count in cells/mm3	138.2 [72.3–241.1]	-0.00 [-0.00–0.00]	0.8036	0.8584
	Lymphocyte fraction > 15%	105/300 (35.0)	-0.27 [-0.74–0.21]	0.2742	0.5726
	Lymphocyte count in cells/mm3	22.6 [7.8–59.2]	-0.00 [-0.00–0.00]	0.6928	0.8584
	Neutrophil fraction > 3 %	187/300 (62.3)	1.23 [0.78–1.68]	0.0000	0.0000	1.00 [0.56–1.45]	<0.0001
	Neutrophil count in cells/mm3	12.6 [2.1–60.8]	0.00 [-0.00–0.00]	0.7698	0.8584
Bacteria	Significant bacterial growth	41/300 (13.7)	0.70 [0.05–1.36]	0.0362	0.1504	0.55 [-0.06–1.17]	0.0764
	Isolation of Gram-negative bacteria among those with significant bacterial growth	29/41 (70.7)	-0.79 [-2.46–0.88]	0.3435	0.5726
	Isolation of mycobacteria	2/296 (0.7)	3.40 [0.63–6.17]	0.0164	0.1101
Fungi	Presence of EORTC/MSGERC consensus mycological criteria for invasive aspergillosis	53/301 (17.6)	0.65 [0.05–1.24]	0.0331	0.1504
	Positive microscopical examination for mold	5/301 (1.7)	0.85 [-0.92–2.63]	0.3451	0.5726
	Positive culture for Aspergillus spp.	16/301 (5.3)	0.89 [-0.12–1.90]	0.0848	0.2344
	Positive qPCR for Aspergillus fumigatus	44/301 (14.6)	0.74 [0.10–1.38]	0.0237	0.1238
	Galactomannan antigen index ≥ 0.5 in BALF	19/301 (6.3)	0.13 [-0.81–1.06]	0.7903	0.8584
	Galactomannan antigen index ≥ 0.5 in serum	11/301 (3.7)	-0.44 [-1.65–0.77]	0.4750	0.6977
	Positive direct examination for Pneumocystis jirovecii	4/301 (1.3)	-0.17 [-2.15–1.82]	0.8697	0.9069
	Positive qPCR for P.jirovecii	35/301 (11.6)	-0.53 [-1.24–0.18]	0.1411	0.3490
Viruses	Detection of at least one Orthoherpesviridae virus	90/298 (30.2)	-0.08 [-0.58–0.42]	0.7500	0.8584
	Detection of Cytomegalovirus	23/298 (7.7)	1.26 [0.42–2.11]	0.0036	0.0338	0.98 [0.19–1.77]	0.0158
	Detection of Epstein-Barr virus	36/298 (12.1)	-0.83 [-1.52–-0.13]	0.0203	0.1193
	Detection of Herpes simplex virus 1	19/297 (6.4)	0.44 [-0.49–1.38]	0.3533	0.5726
	Detection of Human herpes virus-6B	46/297 (15.5)	-0.35 [-0.98–0.28]	0.2772	0.5726
	Detection of at least one respiratory virus	78/298 (26.2)	1.37 [0.87–1.86]	0.0000	0.0000	1.03 [0.54–1.51]	<0.0001
	Detection of SARS-CoV-2	21/86 (24.4)	1.67 [0.63–2.72]	0.0020	0.0235
	Detection of Rhinovirus	23/297 (7.7)	1.04 [0.20–1.89]	0.0160	0.1101
	Detection of Parainfluenza viruses	14/297 (4.7)	0.56 [-0.52–1.64]	0.3066	0.5726
	Detection of human coronaviruses	9/297 (3.0)	0.69 [-0.64–2.03]	0.3068	0.5726
	Detection of Influenza A	8/297 (2.7)	1.29 [-0.12–2.69]	0.0728	0.2281
	Detection of other respiratory viruses	10/297 (3.4)	0.51 [-0.75–1.78]	0.4253	0.6663
Value: n/total (%) for qualitative variables, median [Interquartile Range] for quantitative variables; TTV: torque teno virus; HSCT: hematopoietic stem cell transplant; BALF: bronchoalveolar lavage fluid; GVHD: graft-versus-host disease; WBC: white blood cell; qPCR: quantitative polymerase chain reaction; pFDR : p-value corrected using the Benjamini–Hochberg procedure, taking into account all tes…
