# Supplementary material for: Torque Teno Virus in Bronchoalveolar Lavage Fluid of Hematological Patients and Association With Pathogens
Source: J Med Virol. 2026 Apr 28;98:e70942. doi: 10.1002/jmv.70942 (PMC13122748; doi:10.1002/jmv.70942)
Supplement: Supplementary file 6 — Supporting Table S4 [file JMV-98-e70942-s006.xlsx]

## Sheet: Sheet1
Supplementary Table 4. Associations with high TTV load in BALF: a detailed logistic regression univariable and multivariable analysis
				Univariable regression (n=330)			Multivariable regression (n=297)
Variables		TTV <6 log copies/mL*	TTV >6 log copies/mL*	OR [95% CI]	p	pFDR	aOR [95% CI]	p
Total		255/330 (77.3)	75/330 (22.7)	NA
Patients’ Characteristics	Age (years)	59.00 [47.50–67.00]	63.00 [53.50–69.00]	1.02 [1.00–1.03]	0.1062	0.2594	1.02 [1.00–1.04]	0.1233
	Male	157/255 (61.6)	51/75 (68.0)	1.33 [0.77–2.32]	0.3113	0.5419	1.38 [0.72–2.64]	0.3284
	Acute leukemia	112/255 (43.9)	22/75 (29.3)	0.53 [0.3–0.91]	0.025	0.1663
	Lymphoma	65/255 (25.5)	41/75 (54.7)	3.52 [2.07–6.05]	<0.0001	<0.0001	4.61 [2.16–9.80]	0.0001
	Myelodysplastic syndrome	23/255 (9.0)	2/75 (2.7)	0.28 [0.04–0.96]	0.0859	0.2594
	Plasma cell neoplasm	18/255 (7.1)	3/75 (4.0)	0.55 [0.13–1.68]	0.3467	0.5619
	Other hematological diseases	37/255 (14.5)	7/75 (9.3)	0.61 [0.24–1.35]	0.2503	0.4525
	Allogeneic HSCT	132/255 (51.8)	34/75 (45.3)	0.77 [0.46–1.29]	0.3281	0.5507	2.03 [0.94–4.42]	0.0731
Allogeneic HSCT recipients’s Characteristics	Unrelated donor for HSCT	102/129 (79.1)	22/29 (75.9)	0.83 [0.33–2.29]	0.7044	0.9737
	Myeloablative conditioning for HSCT	68/132 (51.5)	19/34 (55.9)	1.19 [0.56–2.58]	0.6496	0.9252
	Anti-lymphocytes globulin GVHD prophylaxis for HSCT	68/132 (51.5)	23/34 (67.6)	1.97 [0.91–4.5]	0.0953	0.2594
	Cyclosporine GVHD prophylaxis for HSCT	131/132 (99.2)	34/34 (100.0)	NA	0.9881	1
	Cyclophosphamide GVHD prophylaxis for HSCT	26/132 (19.7)	6/34 (17.6)	0.87 [0.3–2.21]	0.7871	0.9910
	Methotrexate GVHD prophylaxis for HSCT	108/132 (81.8)	27/34 (79.4)	0.86 [0.35–2.34]	0.7483	0.9910
	Mycophenolate GVHD prophylaxis for HSCT	20/132 (15.2)	7/34 (20.6)	1.45 [0.53–3.66]	0.4455	0.6979
	Total body irradiation for HSCT	14/132 (10.6)	3/34 (8.8)	0.82 [0.18–2.69]	0.7602	0.9910
	Acute GVHD occurrence during the first 100 days after HSCT	29/132 (22.0)	7/34 (20.6)	0.92 [0.34–2.24]	0.8617	0.9910
BALF cytology	Total cell count (cells/mm3)	190.00 [100.00–320.00]	370.00 [182.50–605.00]	1.00 [1.00–1.00]	0.0641	0.2594	1.00 [1.00–1.00]	0.7310
	Macrophage fraction < 86%	158/236 (66.9)	59/71 (83.1)	2.43 [1.27–4.98]	0.0103	0.1081
	Macrophage count (cells/mm3)	126.90 [64.58–206.73]	193.15 [105.50–328.20]	1.00 [1.00–1.00]	0.1080	0.2594
	Lymphocyte fraction > 15%	83/236 (35.2)	24/71 (33.8)	0.94 [0.53–1.64]	0.8322	0.9910
	Lymphocyte count (cells/mm3)	19.20 [7.05–53.67]	38.00 [12.82–69.38]	1.00 [1.00–1.00]	0.2081	0.4263
	Neutrophil fraction > 3 %	130/236 (55.1)	60/71 (84.5)	4.45 [2.31–9.32]	<0.0001	<0.0001	3.57 [1.68–7.59]	0.0009
	Neutrophil count (cells/mm3)	8.90 [1.20–40.77]	49.65 [9.70–265.88]	1.00 [1.00–1.00]	0.0933	0.2594
Bacteria	Significant bacterial growth	31/252 (12.3)	17/75 (22.7)	2.09 [1.06–4]	0.0283	0.1663
	Isolation of Gram-negative bacteria among those with significant bacterial growth	25/31 (80.6)	10/17 (58.8)	0.34 [0.09–1.27]	0.1104	0.2594
	Isolation of mycobacteria	0/251 (0.0)	2/72 (2.8)	NA	0.9798	1
Fungi	Presence of EORTC/MSGERC consensus mycological criteria for invasive aspergillosis	43/255 (16.9)	19/75 (25.3)	1.67 [0.89–3.06]	0.1011	0.2594
	Positive microscopical examination for mold	4/255 (1.6)	1/75 (1.3)	0.85 [0.04–5.84]	0.8835	0.9910
	Positive culture for Aspergillus spp.	11/255 (4.3)	6/75 (8.0)	1.93 [0.64–5.26]	0.2113	0.4263
	Positive qPCR for Aspergillus fumigatus	36/255 (14.1)	15/75 (20.0)	1.52 [0.76–2.92]	0.2177	0.4263
	Galactomannan antigen index ≥ 0.5 in BALF	18/255 (7.1)	5/75 (6.7)	0.94 [0.3–2.45]	0.9067	0.9910
	Galactomannan antigen index ≥ 0.5 in serum	11/255 (4.3)	3/75 (4.0)	0.92 [0.21–3.05]	0.9057	0.9910
	Positive direct examination for Pneumocystis jirovecii	4/255 (1.6)	0/75 (0.0)	NA	0.9843	1
	Positive qPCR for P.jirovecii	33/255 (12.9)	6/75 (8.0)	0.58 [0.21–1.36]	0.2486	0.4525
Viruses	Detection of at least one Orthoherpesviridae virus	80/250 (32.0)	24/75 (32.0)	1 [0.57–1.72]	1	1
	Detection of Cytomegalovirus	16/250 (6.4)	10/75 (13.3)	2.25 [0.95–5.13]	0.0574	0.2594
	Detection of Epstein-Barr virus	36/249 (14.5)	5/75 (6.7)	0.42 [0.14–1.03]	0.0829	0.2594
	Detection of Herpes simplex virus 1	14/248 (5.6)	6/75 (8.0)	1.45 [0.5–3.77]	0.4606	0.6983
	Detection of Human herpes virus-6B	44/247 (17.8)	11/74 (14.9)	0.81 [0.38–1.6]	0.5554	0.8157
	Detection of at least one respiratory virus	49/251 (19.5)	37/75 (49.3)	4.01 [2.32–6.99]	<0.0001	<0.0001	3.51 [1.89–6.53]	0.0001
	Detection of SARS-CoV-2	11/61 (18.0)	13/32 (40.6)	3.11 [1.2–8.29]	0.0207	0.1621
	Detection of Rhinovirus	14/250 (5.6)	11/74 (14.9)	2.94 [1.25–6.79]	0.0115	0.1081
	Detection of Parainfluenza viruses	10/250 (4.0)	6/74 (8.1)	2.12 [0.7–5.91]	0.1603	0.3588
	Detection of human coronaviruses	5/250 (2.0)	5/74 (6.8)	3.55 [0.96–13.11]	0.0502	0.2594
	Detection of Influenza A	4/250 (1.6)	4/74 (5.4)	3.51 [0.81–15.2]	0.0809	0.2594
	Detection of other respiratory viruses	8/250 (3.2)	2/74 (2.7)	0.84 [0.12–3.44]	0.8282	0.9910
*: n/total (%)for binary variables, median [Interquartile Range] for continuous variables; TTV: torque teno virus; HSCT: hematopoietic stem cell transplant; BALF: bronchoalveolar lavage fluid; GVHD: graft-versus-host disease; WBC: white blood cell; qPCR: quantitative polymerase chain reaction; pFDR : p-value corrected using the Benjamini–Hochberg procedure, taking into account all tests performed…
